# Supplementary material for: Utility over novelty: How performance expectancy converts hedonic motivation, future expectations, and price sensitivity into private e-scooter purchase intention
Source: PLoS One. 2026 Jul 6;21(7):e0341194. doi: 10.1371/journal.pone.0341194 (PMC13336187; doi:10.1371/journal.pone.0341194)
Supplement: S1 Data — (CSV) [file pone.0341194.s003.csv]

PB1	PB2	PB3	PB4	AY1	AY2	AY3	AY4	AY5	APR1	APR2	APR3	AFR1	AFR2	AFR3	AFNR1	AFNR2	AFNR3	SY1	SY2	SY3	SY4	SY5	YT1	YT2	YT3	YT4	YT5	AO1	AO2	AO3	AO4	AO5	SN1	SN2	SN3	SN4	AGE	GENDER	INCOME	EDUCATION	OCCUPATION
5	5	5	5	3	4	4	3	5	2	2	2	2	2	2	3	3	3	5	5	5	5	5	4	4	4	4	4	5	5	5	5	5	4	4	4	4	2	2	5	3	4
5	5	5	5	5	3	5	5	5	1	3	4	4	4	1	5	3	4	5	5	5	5	5	5	5	5	5	5	5	5	4	5	5	1	1	1	5	2	2	5	2	3
4	4	4	4	2	2	1	3	4	4	4	3	3	2	5	2	3	5	5	5	5	4	4	4	4	5	4	5	5	3	4	4	4	3	4	3	4	2	1	5	4	2
2	4	1	2	1	1	1	1	4	4	4	4	2	3	5	3	3	3	3	3	1	1	1	1	1	1	1	1	2	2	3	1	1	1	1	1	1	2	1	6	4	2
2	3	4	2	2	3	3	4	4	4	4	4	3	3	2	4	4	4	3	4	4	4	3	4	4	4	4	3	4	4	4	4	4	2	3	3	4	2	1	4	3	4
5	5	5	5	3	3	1	2	4	5	2	4	3	4	4	1	3	4	5	5	5	5	5	3	5	4	4	4	4	4	5	1	2	4	4	4	5	2	2	5	3	3
3	4	4	2	1	2	2	2	3	5	5	5	3	3	5	3	3	2	2	2	2	2	2	2	2	2	4	2	4	4	4	4	2	2	2	2	2	2	1	5	2	3
2	5	5	5	3	1	3	3	5	3	3	4	3	3	3	3	4	4	5	4	5	3	1	5	3	4	2	3	5	5	5	5	5	2	2	3	5	2	1	4	3	3
3	3	3	3	2	2	2	2	2	4	4	4	1	1	1	5	5	5	1	2	3	4	5	5	4	3	2	1	1	2	3	4	5	1	2	1	2	3	2	5	3	2
2	4	4	5	1	1	1	1	1	5	5	3	3	3	5	3	3	3	5	5	5	5	5	5	5	5	5	5	5	5	5	5	5	1	1	1	1	2	1	6	3	3
5	5	2	5	3	3	4	2	5	5	5	5	1	1	1	1	1	5	1	1	1	1	1	1	1	1	1	1	5	5	5	5	5	5	5	5	5	2	2	4	3	2
4	3	3	3	4	4	4	4	4	4	4	4	2	2	2	4	3	3	4	4	4	1	1	1	3	1	1	1	1	1	2	2	1	4	3	4	4	2	1	2	1	1
3	4	4	3	3	2	2	2	1	4	4	4	4	4	5	3	3	3	3	3	3	3	3	3	3	3	3	3	2	2	2	2	2	2	2	2	3	3	1	6	3	5
4	4	4	4	4	3	4	4	5	3	3	3	2	2	1	2	3	1	3	3	2	2	2	4	2	4	2	2	4	5	4	4	5	4	4	3	5	2	1	3	2	6
4	5	3	4	2	1	3	2	5	3	5	5	2	2	4	3	3	3	3	2	3	2	2	3	1	1	1	1	4	4	3	2	4	1	1	1	3	1	1	4	3	1
5	5	5	5	3	2	2	2	2	4	4	4	4	3	5	5	5	4	5	4	4	3	2	5	4	5	5	3	5	5	5	4	4	2	2	2	3	2	1	5	3	2
2	3	4	1	4	3	3	3	4	3	3	3	4	4	5	3	3	3	4	4	4	3	3	4	3	4	4	2	4	2	4	4	3	2	2	2	2	2	1	6	4	2
3	4	4	4	1	1	1	1	5	3	3	3	3	3	3	2	3	3	3	3	3	3	3	4	4	4	4	4	3	3	3	3	3	1	3	4	3	2	1	5	3	3
4	4	4	4	2	3	4	4	5	2	4	4	2	3	4	4	4	4	4	3	4	2	3	4	4	4	3	3	4	4	4	4	4	4	4	4	4	3	2	5	3	3
4	5	5	3	3	3	4	3	5	3	3	4	3	4	4	3	4	4	4	4	4	4	1	4	2	4	5	4	4	4	4	3	4	3	4	4	4	2	1	5	4	3
1	2	3	2	1	1	1	1	1	5	5	5	5	4	5	2	3	1	5	4	5	4	3	5	5	5	5	1	5	5	5	5	1	1	1	1	1	2	1	6	3	3
1	2	2	1	1	1	4	4	3	5	5	1	2	2	3	1	2	3	4	4	3	2	2	3	2	4	3	1	2	2	4	5	2	1	1	1	3	2	1	6	4	3
4	3	3	4	2	2	2	2	2	1	4	4	2	4	4	4	4	5	5	2	2	1	1	4	2	5	1	1	1	4	5	3	1	1	3	3	4	2	1	6	3	3
2	4	4	4	4	4	3	3	5	4	4	5	5	1	2	3	3	5	5	4	4	1	1	1	2	3	3	3	5	5	5	1	5	3	3	4	5	2	1	4	3	3
3	5	5	4	3	4	3	3	5	3	3	4	3	3	4	3	3	3	4	3	5	3	2	5	5	4	3	4	5	5	5	5	4	2	2	3	4	2	1	4	3	3
4	5	4	4	4	3	3	3	4	3	3	3	4	3	4	4	4	4	4	4	4	4	2	4	4	4	4	4	4	4	4	4	4	3	3	3	4	2	1	5	3	3
5	5	5	3	3	5	5	5	5	1	1	1	2	1	4	1	1	1	5	1	3	1	5	5	5	5	5	5	5	5	5	5	5	5	5	5	5	2	2	6	3	2
5	5	4	5	5	5	4	4	4	1	1	3	1	1	1	4	3	4	5	5	5	5	5	5	4	5	5	4	4	4	5	5	5	4	4	5	5	2	1	5	2	2
4	4	5	4	4	4	4	4	4	2	2	3	4	4	4	4	4	4	4	4	4	3	4	5	5	5	5	5	5	5	5	5	5	4	4	4	4	2	2	5	3	2
2	4	2	4	2	3	3	4	5	3	4	4	4	4	4	2	3	4	4	4	4	2	2	4	4	4	3	3	4	4	5	3	4	3	3	3	3	2	1	4	4	1
2	4	4	3	2	2	2	2	2	3	3	3	3	3	5	3	3	3	3	3	3	3	3	2	2	3	2	3	4	2	3	3	3	2	2	2	2	2	1	4	4	2
3	4	4	3	4	2	3	1	4	2	4	4	4	4	4	4	4	4	4	4	4	2	2	4	4	4	4	3	4	4	4	2	3	2	2	2	3	1	1	4	3	1
3	3	4	2	1	1	1	2	2	3	3	3	4	3	5	4	3	4	4	5	5	2	3	5	5	4	4	2	3	3	4	2	4	2	2	2	4	1	1	3	3	1
5	5	5	4	1	2	4	4	4	5	5	5	2	1	4	3	3	4	3	2	3	1	1	4	2	3	4	4	4	4	5	3	4	2	2	3	4	1	1	3	3	1
4	4	3	3	2	2	2	3	2	3	4	4	2	3	3	3	2	3	3	4	3	2	2	3	2	2	2	2	3	4	3	2	3	2	3	3	3	1	2	4	3	1
4	4	5	3	4	4	3	1	4	1	4	2	1	1	3	4	4	4	3	4	3	4	4	4	4	3	4	4	3	4	4	4	3	2	4	5	5	1	1	6	3	1
4	4	3	2	2	2	1	1	4	2	4	4	4	3	4	4	5	5	5	2	2	2	1	4	2	3	4	4	4	5	5	4	4	4	4	3	4	1	1	4	3	1
4	4	3	3	2	1	4	3	4	4	3	3	3	2	4	4	4	3	4	3	2	1	1	4	4	4	4	3	4	4	5	5	3	1	1	1	4	1	2	5	3	1
1	1	4	3	1	1	1	1	1	3	5	5	5	5	5	3	3	3	5	5	5	5	5	5	5	5	5	5	3	3	5	5	1	1	1	1	1	1	2	2	3	1
4	4	4	4	2	3	3	3	4	4	4	4	5	5	5	2	3	2	4	4	4	4	4	2	4	4	4	1	4	4	4	4	4	1	1	1	1	1	2	6	3	1
4	5	4	3	2	2	4	4	4	2	4	3	2	1	4	4	4	3	4	3	3	2	2	4	4	4	4	2	4	4	4	2	3	2	3	2	4	1	2	6	3	1
3	3	4	4	1	1	1	1	4	5	5	5	4	2	4	3	4	4	1	1	1	1	1	2	1	1	1	1	3	1	3	1	2	2	1	1	2	1	1	3	1	1
4	4	5	3	3	4	3	3	5	2	4	3	2	2	3	4	4	4	3	2	4	3	2	4	4	4	3	3	4	4	4	3	4	4	3	3	4	1	1	4	3	1
4	4	4	2	2	2	5	5	5	5	5	3	1	1	4	2	3	4	4	4	4	2	1	4	4	4	4	2	5	5	5	5	5	3	2	2	5	1	2	6	3	1
3	4	4	2	3	2	3	2	4	3	3	3	3	3	3	4	4	4	3	2	2	2	2	4	3	2	2	2	4	4	4	3	3	2	3	3	3	1	1	5	3	1
4	4	4	4	3	3	3	3	4	3	3	2	3	2	4	2	3	4	4	3	3	1	1	4	3	4	4	4	4	4	4	3	4	3	4	4	4	1	1	5	3	1
4	4	4	4	2	3	1	1	5	1	5	3	4	1	5	4	4	4	5	5	5	2	5	5	5	5	5	5	5	3	5	2	4	2	2	2	5	1	1	4	3	1
2	4	4	3	1	1	1	1	3	3	4	3	4	1	5	5	5	5	2	4	4	5	4	2	3	1	2	1	4	3	5	5	1	1	1	1	3	1	1	3	3	1
4	4	4	4	2	2	3	3	4	5	5	5	5	5	5	3	3	5	4	4	3	1	1	4	4	3	3	1	3	1	1	4	3	1	1	1	1	1	1	6	3	1
3	4	4	2	1	1	1	3	3	3	3	3	4	3	4	3	3	3	3	1	1	1	1	3	1	4	4	1	3	3	4	3	3	1	1	1	3	1	1	6	3	1
3	4	4	4	3	3	3	3	4	3	3	3	3	3	4	3	3	4	4	4	4	4	4	4	4	3	2	3	3	3	4	4	3	3	3	3	4	2	1	5	3	1
4	5	3	3	4	4	5	3	4	3	2	4	4	2	3	2	3	4	4	3	2	2	2	4	3	4	4	3	4	4	4	3	4	4	4	4	4	3	2	5	3	2
4	5	5	3	1	1	1	1	1	3	3	3	3	3	3	3	3	3	4	1	3	1	1	3	1	2	2	1	4	5	5	5	4	1	2	1	4	1	1	1	3	1
2	2	2	1	4	1	1	1	4	4	5	5	2	4	4	5	5	5	1	4	2	4	4	2	4	3	4	1	1	1	4	1	1	1	1	1	1	1	1	6	3	1
3	4	4	4	2	2	3	2	4	3	4	3	2	4	4	3	3	3	4	3	3	3	4	4	3	4	3	3	3	4	4	3	5	2	3	2	3	1	2	6	3	1
1	4	4	4	4	1	1	1	5	4	5	2	1	1	1	5	5	5	3	3	3	3	1	4	3	4	4	1	5	4	5	5	4	1	1	1	4	1	2	6	3	1
4	4	4	4	2	3	3	4	4	4	2	2	1	3	4	4	4	4	4	4	4	2	2	4	4	4	4	4	4	4	4	5	3	4	4	4	4	1	2	5	3	1
1	1	3	2	3	3	2	1	1	1	2	2	5	5	4	1	1	2	1	1	1	1	1	1	1	1	1	1	1	1	1	1	1	1	1	1	1	1	2	5	3	1
4	4	4	4	2	3	1	2	2	2	2	4	4	2	5	3	3	2	4	4	4	2	2	4	3	2	2	3	4	3	4	3	4	2	3	2	4	1	1	3	3	1
4	4	3	4	3	2	2	2	4	3	3	3	3	2	5	4	3	4	4	4	3	3	2	4	2	5	3	2	3	3	5	2	4	2	3	2	4	1	1	4	3	2
4	5	2	4	2	1	3	1	5	3	4	3	2	2	4	3	3	3	4	3	4	2	4	2	4	5	5	5	5	5	5	3	4	2	4	3	4	1	1	5	3	1
2	4	4	3	2	2	2	2	3	2	2	2	3	3	3	2	3	3	4	4	4	3	3	4	4	4	4	4	3	3	3	3	3	3	4	3	4	1	1	4	3	1
4	5	5	5	2	2	1	1	2	3	3	2	2	2	4	3	3	2	4	4	4	3	2	4	3	3	4	3	2	4	3	4	4	3	2	2	2	1	1	3	3	1
2	3	2	3	4	2	3	3	4	5	5	3	4	3	4	2	3	3	2	3	2	2	2	4	2	4	4	2	3	3	3	3	3	1	3	2	2	1	2	6	3	1
3	4	4	3	2	2	3	2	4	2	2	4	2	2	3	1	1	2	4	3	2	3	3	4	4	3	4	4	2	4	3	2	2	4	5	4	5	3	2	5	3	3
3	4	4	4	3	3	2	2	4	2	3	3	3	2	4	3	3	3	4	4	3	2	2	3	2	4	2	2	4	2	4	4	4	3	2	2	4	1	1	2	3	1
4	4	3	4	2	1	4	4	4	3	4	4	1	2	4	3	2	5	2	5	2	3	3	5	5	4	3	3	5	5	3	5	2	2	3	3	4	1	2	6	3	1
4	4	4	4	2	4	3	3	3	4	4	4	3	3	4	4	4	2	4	2	2	2	2	4	2	4	4	4	4	4	4	4	4	4	4	4	4	1	1	5	3	1
5	3	5	5	5	5	5	3	3	5	5	4	3	5	4	5	5	4	5	4	5	1	1	5	5	3	3	3	3	3	3	5	4	4	4	4	5	1	1	6	3	1
5	5	5	5	4	2	1	2	4	2	1	1	1	3	2	3	4	5	4	2	4	2	1	3	2	5	5	4	5	5	5	3	3	4	5	3	5	1	2	3	3	1
4	4	4	4	3	2	3	3	4	2	3	2	4	4	4	3	3	3	4	4	4	4	4	4	4	3	3	3	4	4	4	3	4	3	3	3	3	1	1	4	3	1
2	5	4	2	3	2	2	2	3	2	2	2	2	4	4	2	2	2	3	4	4	4	4	4	4	4	4	4	4	3	3	3	4	2	2	2	4	1	1	4	3	1
4	4	3	5	1	3	3	4	5	4	5	5	1	3	5	4	5	5	4	2	3	1	1	4	3	4	2	3	5	5	5	4	5	2	4	4	5	1	2	4	3	1
1	4	4	3	1	1	2	2	1	3	2	2	2	2	2	4	3	2	4	3	4	2	2	2	2	2	2	2	3	3	2	3	2	2	1	1	3	1	1	6	3	1
4	4	4	4	2	2	1	1	4	4	4	3	4	2	4	2	3	4	4	3	3	3	2	4	3	4	4	3	3	4	3	2	4	2	2	3	4	1	1	5	3	1
2	3	3	1	1	1	2	2	4	3	4	3	1	2	2	3	3	3	3	3	4	3	3	4	4	4	4	3	5	3	3	2	2	1	2	2	3	1	1	6	3	2
4	5	5	5	3	4	3	3	5	5	1	3	2	2	4	2	2	2	4	3	4	3	3	5	3	5	3	3	5	5	5	5	5	4	5	5	5	1	2	4	3	1
3	4	3	3	1	1	1	1	5	3	3	3	3	3	3	3	3	3	4	4	4	1	1	4	3	4	3	3	4	4	5	2	5	2	4	4	4	1	1	5	3	1
4	4	4	3	4	2	2	2	4	4	4	3	4	4	5	3	4	4	3	4	3	2	1	3	2	4	3	3	4	2	3	2	4	2	2	2	4	1	1	4	3	1
2	3	4	3	2	2	2	2	3	3	2	2	4	3	4	3	3	3	4	4	4	2	2	3	4	4	4	3	5	3	3	3	4	4	4	4	3	1	2	6	3	1
2	2	3	3	1	3	3	2	5	1	1	5	2	2	4	3	3	2	4	4	4	4	3	4	4	3	3	3	4	3	5	4	4	4	4	4	4	2	2	6	4	4
3	3	4	3	1	1	1	1	4	3	3	1	4	1	5	4	4	3	4	4	3	1	1	4	3	4	3	3	4	4	4	2	3	1	2	1	3	1	2	2	3	1
4	4	4	2	3	1	3	4	4	3	5	2	1	2	5	5	4	5	4	4	4	3	3	5	5	4	5	5	5	3	5	5	1	3	4	3	5	1	2	6	3	1
5	5	5	5	5	5	5	5	5	5	5	5	4	4	4	5	5	5	4	3	4	5	3	3	5	4	4	3	3	4	5	4	3	3	4	4	5	2	1	5	2	2
4	4	3	3	3	3	3	2	4	4	4	3	4	4	4	3	3	4	4	3	2	2	2	4	2	4	3	4	4	3	3	2	4	2	2	3	4	1	1	6	3	1
4	5	4	4	5	4	3	3	5	3	5	4	4	4	5	5	4	4	5	4	4	3	2	4	4	4	4	4	4	4	4	4	4	4	4	4	4	1	2	5	3	1
4	5	4	3	3	5	5	5	5	2	2	3	3	2	4	4	4	4	4	4	4	2	2	4	4	4	4	3	5	5	4	4	4	3	4	4	4	2	2	5	3	3
2	3	4	4	3	3	4	4	3	4	2	2	1	2	3	3	3	3	4	4	4	4	5	4	5	4	4	3	4	4	4	3	3	1	1	1	1	2	2	6	4	2
5	5	5	3	2	2	1	2	3	4	4	4	5	5	5	3	3	3	3	4	4	4	4	3	4	4	4	2	2	2	3	3	3	2	2	2	2	2	2	3	3	2
3	4	4	3	4	3	2	2	4	4	4	4	4	4	2	4	4	3	3	3	3	2	2	2	2	4	3	2	5	5	5	5	5	2	2	2	2	2	1	4	4	1
4	4	4	3	2	3	3	3	4	2	3	3	2	3	4	3	3	3	3	3	3	2	2	3	3	3	3	2	4	4	4	3	2	2	3	2	3	3	1	6	3	3
3	3	4	4	2	2	1	2	3	4	3	5	5	4	5	4	5	4	2	2	2	2	3	2	2	3	4	3	4	4	4	2	2	3	3	2	3	2	2	4	4	1
3	5	3	4	4	3	1	1	4	3	2	2	1	3	2	4	4	3	2	2	4	3	3	4	4	3	4	3	4	4	3	2	4	2	1	3	4	1	1	6	4	1
4	4	4	2	2	2	3	4	5	3	4	2	5	4	4	3	4	4	4	4	4	2	2	3	3	5	5	2	4	2	4	4	4	2	4	2	3	2	2	6	4	5
4	4	4	3	2	2	2	2	4	2	4	4	5	5	5	3	3	3	3	2	2	2	2	3	2	2	2	2	4	4	4	4	4	2	2	2	2	3	1	6	4	3
2	4	4	2	4	2	4	2	4	4	4	3	3	4	5	3	4	3	2	2	2	2	2	3	4	3	4	2	4	4	4	4	4	2	2	3	4	2	1	6	3	2
4	4	3	3	2	2	1	1	2	2	3	4	2	3	5	2	3	3	2	2	2	2	2	4	3	4	3	2	4	4	4	4	3	2	2	2	3	2	1	5	4	2
5	5	4	5	4	2	2	2	3	1	3	3	2	3	4	2	3	2	2	1	2	2	3	4	3	4	3	4	3	5	4	4	4	3	3	2	5	1	2	5	4	2
4	5	4	3	4	5	2	3	4	3	4	5	5	4	3	4	5	4	5	1	2	1	1	4	5	4	4	3	4	5	5	4	5	4	5	4	5	2	1	6	4	2
2	3	1	1	1	1	1	1	1	3	3	3	2	2	5	3	3	4	2	2	2	1	1	3	2	5	3	1	5	4	5	4	1	1	1	1	2	2	2	6	4	2
4	4	4	4	4	2	1	1	5	2	2	3	2	2	4	4	4	4	4	5	4	4	3	3	3	4	4	3	4	4	5	3	4	2	3	1	2	1	1	6	3	1
2	4	5	3	1	1	1	2	2	3	4	4	4	4	5	3	4	2	4	3	4	2	2	4	4	4	4	2	5	3	4	3	4	2	2	2	2	1	1	6	4	2
2	4	4	3	2	2	2	2	2	4	4	4	3	3	4	3	3	3	2	2	2	2	2	3	2	3	2	2	4	4	4	4	3	2	2	2	3	2	1	6	4	2
4	4	3	4	4	2	2	2	4	3	3	4	4	3	3	5	5	5	4	4	4	4	4	3	4	3	3	3	4	4	4	4	4	2	2	2	2	1	2	5	3	2
5	5	5	4	4	4	5	5	5	4	4	1	2	2	2	2	2	4	5	5	5	1	4	5	5	5	5	5	5	5	4	2	5	5	5	5	5	2	1	3	4	1
2	4	3	3	5	5	3	4	5	2	3	5	5	1	5	4	4	5	4	2	1	1	1	4	4	5	4	4	5	5	4	2	2	4	5	4	5	1	2	3	4	1
3	4	4	3	2	2	2	2	1	2	4	3	2	2	5	2	3	3	4	4	4	3	4	5	4	5	5	1	3	3	2	2	1	1	1	1	1	1	2	6	4	1
4	3	3	2	1	1	4	1	3	5	5	5	1	1	1	2	5	5	4	5	1	1	3	4	2	5	3	1	4	3	5	4	3	4	3	3	3	1	2	1	3	1
2	3	4	3	2	1	1	2	2	3	3	3	3	3	3	3	3	3	2	2	1	1	1	2	2	3	2	2	4	4	4	4	4	2	1	1	3	1	2	6	3	1
5	3	4	4	4	4	5	5	5	5	5	4	1	2	4	5	4	3	4	3	3	2	1	4	4	4	4	3	5	4	5	3	3	4	2	2	4	1	2	6	3	1
4	5	5	5	4	2	4	4	3	5	3	3	1	2	1	5	5	5	3	4	2	1	1	4	1	3	4	1	4	4	2	4	2	3	5	3	4	1	2	6	3	1
4	4	3	3	3	3	3	3	4	3	2	3	3	3	3	3	3	3	2	2	3	1	1	2	2	2	2	2	4	3	4	4	3	2	2	2	3	1	1	3	3	1
3	5	1	4	1	1	4	2	2	2	2	2	2	2	2	1	1	1	4	1	1	1	3	3	3	3	2	3	5	3	5	3	4	2	1	1	3	1	1	6	3	1
4	3	1	4	4	3	2	3	5	3	4	3	5	2	4	4	4	3	5	4	4	2	2	4	4	2	3	4	5	3	2	4	2	2	4	2	4	1	2	2	3	1
5	5	5	5	5	4	5	5	4	5	4	5	4	1	2	4	4	5	5	5	5	5	5	5	5	5	5	5	5	5	5	4	5	4	4	5	4	1	1	1	3	1
4	2	3	4	4	4	3	4	4	4	5	3	4	4	3	5	5	4	4	3	3	2	2	3	3	4	4	3	4	3	5	4	3	2	3	2	3	1	2	3	3	1
3	4	4	2	1	1	3	3	3	5	5	5	4	5	5	2	3	4	3	1	1	1	1	2	2	3	3	1	3	3	5	5	3	1	3	1	2	1	2	4	3	1
1	4	3	2	1	1	1	1	3	3	4	2	4	3	5	4	3	3	3	2	2	1	2	4	3	4	3	1	4	1	2	3	1	1	1	1	1	1	2	6	1	1
1	1	1	1	3	2	2	2	5	3	5	2	1	1	5	3	3	3	5	1	1	1	1	5	5	1	5	1	5	5	5	5	1	3	1	1	3	1	2	3	3	1
1	3	2	3	1	1	1	1	5	1	2	2	4	5	5	5	5	5	1	1	1	1	1	1	5	2	1	1	5	5	5	5	5	3	4	1	1	1	2	2	1	1
3	4	3	2	2	1	3	3	4	4	5	4	4	5	5	4	4	4	3	4	2	1	1	4	4	5	5	4	4	2	5	5	4	2	2	3	4	1	2	4	3	1
3	5	3	2	1	1	2	3	4	4	3	3	1	2	4	3	3	4	2	2	2	1	1	5	4	4	4	4	5	5	5	5	5	1	1	1	4	1	2	5	3	1
4	4	4	4	2	2	2	2	4	4	3	3	2	2	5	2	2	3	3	3	3	3	3	3	3	3	3	3	4	4	3	3	3	2	2	1	4	1	2	5	3	1
2	4	2	2	4	2	2	3	5	4	2	4	4	1	1	4	4	2	5	3	1	1	1	4	3	4	5	2	5	4	4	5	2	2	4	2	3	1	2	6	3	5
2	3	4	1	1	1	3	2	4	5	5	3	1	4	3	3	3	3	1	5	5	5	5	4	3	5	4	1	4	3	5	4	1	1	1	1	1	1	2	6	1	1
2	3	4	3	3	4	3	2	4	2	4	3	2	4	4	4	4	4	3	2	4	2	2	4	4	3	3	4	4	4	2	4	3	3	3	3	3	3	1	4	3	2
5	2	1	5	3	2	4	4	5	2	2	2	1	1	4	4	4	4	2	2	2	1	1	2	1	3	4	1	5	4	5	5	3	2	3	1	3	1	2	5	3	1
5	5	5	5	5	5	5	5	5	1	1	1	1	1	1	5	5	5	5	5	5	5	5	5	5	5	5	5	5	5	5	5	5	5	5	5	5	1	2	6	3	1
4	4	4	3	4	4	4	4	5	4	4	4	4	1	4	4	5	2	4	5	4	3	3	4	4	5	5	2	2	2	4	2	3	3	2	2	2	1	2	4	3	1
5	5	5	5	3	3	3	3	5	5	5	4	5	4	5	4	5	4	2	4	4	2	1	3	3	3	2	2	5	5	5	5	3	3	4	3	3	1	2	2	3	1
3	5	2	3	3	2	2	2	4	1	5	5	1	3	5	3	5	4	3	1	1	1	1	4	4	4	4	4	5	5	5	5	5	3	2	2	4	1	2	6	3	1
4	4	3	2	4	4	4	4	4	4	4	3	4	4	5	4	4	4	3	2	1	1	2	3	3	4	3	3	5	4	5	5	4	2	3	2	4	1	2	4	3	1
5	4	4	4	3	1	1	2	3	1	2	2	3	2	2	3	3	2	4	2	3	1	2	4	4	4	4	3	4	4	4	3	3	3	2	3	3	1	2	6	3	1
3	4	4	2	2	2	2	2	4	2	4	4	3	3	5	4	4	3	4	3	4	3	4	3	3	2	4	3	4	3	2	4	3	4	3	4	3	1	2	6	1	1
3	2	1	3	2	3	3	3	3	2	2	3	1	1	1	3	3	4	3	3	2	3	1	2	1	1	1	1	2	4	5	3	1	1	1	1	1	1	2	1	3	1
2	5	5	5	1	1	1	1	1	1	1	1	1	1	1	1	3	1	1	1	1	1	1	1	1	1	1	1	1	1	1	1	1	1	1	1	1	1	1	6	3	1
4	4	2	3	4	4	4	3	4	4	4	4	3	1	2	3	3	4	3	4	4	1	1	4	4	3	4	3	3	3	3	3	3	5	5	5	5	1	1	6	3	2
3	3	3	3	3	3	3	3	3	2	4	3	5	5	5	3	3	3	3	3	3	3	3	3	3	3	4	4	5	5	5	5	5	3	2	2	2	1	1	5	3	1
1	5	3	3	1	1	5	5	1	5	5	5	5	1	5	5	5	1	1	1	1	1	1	1	1	1	1	1	5	5	5	5	1	1	1	1	5	1	2	4	3	1
2	4	3	3	1	1	1	1	2	5	3	3	4	3	4	3	3	4	1	1	1	1	1	4	3	4	3	1	5	3	2	2	3	1	1	1	1	1	2	2	1	1
5	5	3	2	3	3	1	2	5	4	4	2	5	4	5	5	5	4	3	3	1	1	1	4	2	4	3	2	5	4	5	2	1	2	3	2	3	1	2	6	3	1
4	4	4	3	5	3	2	3	5	5	4	4	1	4	4	5	5	5	3	2	2	2	2	4	3	5	5	3	4	4	5	5	2	2	3	3	4	1	2	6	3	1
5	5	4	4	3	4	4	4	3	3	3	3	2	2	5	4	4	5	5	5	5	3	2	4	4	4	4	4	4	3	4	5	4	4	5	4	5	1	1	3	3	1
5	5	4	4	3	2	4	5	5	4	4	1	2	3	3	5	5	3	5	4	4	2	4	5	4	5	5	3	4	3	5	4	3	2	5	4	5	1	2	5	4	2
4	4	2	4	3	2	5	5	5	2	3	4	1	1	2	5	4	1	3	2	4	2	2	5	4	5	5	2	5	5	5	5	3	1	1	2	3	1	2	4	3	2
3	3	3	3	3	3	3	3	3	3	3	3	3	3	3	2	3	1	4	2	3	5	4	1	1	3	2	4	3	4	5	2	2	3	5	2	3	1	2	4	3	1
4	5	4	3	5	3	5	5	5	3	1	4	1	2	1	4	4	5	3	2	2	2	1	4	5	5	5	4	4	4	4	5	3	4	4	4	5	1	2	6	3	1
2	3	2	2	3	2	1	2	3	3	3	3	2	2	5	4	4	1	4	1	1	1	1	4	4	4	4	1	3	1	4	3	1	1	3	1	3	1	1	5	3	1
4	2	3	2	4	2	2	2	4	4	2	2	4	2	5	5	4	4	3	1	1	1	1	5	2	3	2	2	1	1	1	1	1	1	3	1	1	1	1	6	3	1
4	2	3	2	4	2	2	2	4	4	2	2	4	2	5	5	4	4	3	5	1	1	1	5	2	3	2	2	1	1	1	1	1	1	3	1	1	1	2	4	3	1
3	4	4	3	2	3	2	2	5	4	3	4	2	5	4	4	4	4	1	1	1	1	1	4	3	2	2	2	2	4	4	4	3	2	2	2	3	1	2	6	3	1
4	4	2	3	3	2	4	5	5	3	2	4	3	5	1	3	4	2	2	4	4	3	5	2	3	4	5	4	3	3	4	3	3	4	5	4	5	1	2	6	3	1
4	5	2	5	5	5	3	4	5	4	3	2	5	3	1	4	5	4	5	5	5	5	5	5	5	5	5	5	5	4	5	2	4	5	5	2	2	1	2	4	1	1
1	3	2	2	1	2	2	3	5	5	5	3	1	3	5	4	3	4	2	4	1	2	1	2	1	2	1	1	4	2	4	2	1	1	1	3	2	1	2	6	3	1
5	4	5	4	3	4	3	4	3	5	4	3	3	4	5	2	2	3	3	4	5	3	4	4	5	4	3	3	2	3	4	5	4	4	4	4	4	1	2	4	3	1
4	4	4	4	3	2	3	2	4	3	2	4	1	4	4	4	3	4	4	2	4	2	2	4	2	3	3	2	4	4	4	2	2	2	3	3	3	1	2	5	3	1
5	5	5	3	5	3	5	5	5	5	5	5	1	5	1	5	5	5	3	3	3	3	3	5	3	5	5	5	5	5	5	5	5	5	5	5	5	1	1	6	3	1
4	4	4	4	2	2	2	2	2	4	4	4	4	4	4	4	4	4	4	4	4	3	3	1	2	3	4	5	5	4	3	2	1	2	3	5	4	1	2	4	3	5
2	4	4	2	2	2	3	3	5	5	5	2	2	4	4	2	4	4	4	3	4	3	5	5	2	4	4	2	5	4	5	4	1	1	1	2	3	1	2	6	3	1
1	4	3	2	2	2	2	2	5	3	3	3	1	2	2	3	3	3	3	3	3	3	3	4	4	5	5	2	4	2	4	3	1	2	1	1	5	1	2	4	3	1
4	5	5	3	1	1	5	2	3	1	1	5	1	1	5	2	5	2	1	1	1	1	1	5	5	4	5	2	5	5	4	5	5	1	1	2	4	1	2	6	3	1
3	4	4	1	1	1	5	2	5	5	5	5	1	5	1	2	5	1	4	5	3	5	1	5	4	5	4	1	4	1	5	5	4	1	3	2	2	2	2	3	3	1
3	4	4	3	1	1	1	1	2	5	5	5	1	5	5	4	4	5	4	4	5	3	4	4	4	4	5	2	3	5	5	5	2	1	3	1	1	1	2	5	3	1
2	3	2	3	2	1	3	4	5	5	5	5	1	3	5	5	5	3	3	3	2	4	5	5	5	4	2	3	2	3	2	4	5	1	2	2	3	1	2	1	3	1
1	5	3	3	4	2	2	3	2	3	3	3	2	1	3	3	3	3	3	3	3	3	3	4	4	4	4	4	3	3	3	3	3	2	2	2	2	1	1	6	3	1
5	4	4	5	2	2	1	4	5	3	5	4	2	4	5	4	4	3	3	4	4	3	4	5	5	5	5	5	4	3	2	3	3	4	4	4	4	1	2	6	3	1
1	1	2	2	2	2	2	2	2	2	2	2	1	2	3	3	2	2	1	1	2	1	1	1	1	1	1	1	1	1	1	1	1	1	1	1	1	1	2	3	3	1
2	2	2	2	1	3	3	3	3	3	3	3	3	3	3	1	2	1	1	3	2	2	3	2	2	3	2	2	2	2	2	2	2	3	2	1	1	1	2	3	3	1
1	2	2	1	1	1	1	1	1	3	3	3	4	4	5	3	4	4	1	4	2	1	1	4	3	3	2	2	3	2	3	3	3	1	1	1	5	1	1	6	3	1
5	5	5	3	3	1	1	2	4	4	5	5	5	5	5	5	5	4	4	3	2	1	1	2	1	1	2	2	5	5	5	5	1	1	1	1	4	2	1	6	4	3
3	4	4	4	1	2	4	4	4	3	2	4	1	2	4	3	3	3	3	3	4	3	3	4	4	4	4	3	3	3	3	3	3	1	1	1	3	1	2	6	3	1
5	5	5	4	4	3	3	4	5	2	2	2	2	3	2	3	3	3	3	3	3	2	3	4	3	4	4	3	4	4	5	3	4	3	4	3	4	1	2	4	3	1
4	5	3	4	2	2	4	4	5	2	1	3	3	2	5	5	4	5	5	4	4	2	3	5	3	4	3	2	3	2	5	3	4	1	3	2	4	1	2	4	3	1
5	5	5	5	1	5	5	5	5	1	2	4	5	3	3	4	4	3	5	5	5	5	2	5	5	5	5	5	5	5	5	5	5	5	5	4	5	1	2	2	3	1
5	5	5	5	2	4	4	5	5	5	4	4	2	1	4	4	3	4	5	4	4	1	1	4	4	5	4	5	4	3	4	3	4	3	5	4	4	1	2	2	3	1
2	4	4	2	5	2	2	4	5	2	5	4	5	3	5	3	3	1	4	1	1	1	1	5	3	4	4	5	5	4	2	3	2	4	3	5	2	1	2	6	3	1
2	2	2	2	1	1	1	1	1	3	3	3	2	2	5	3	2	2	2	2	2	2	2	4	4	4	4	4	3	3	3	3	3	2	1	1	3	1	2	5	3	1
4	4	2	4	2	3	3	3	5	4	4	3	2	2	2	4	3	4	4	4	3	3	4	4	4	4	2	3	4	4	5	5	3	3	3	2	3	1	1	6	3	1
4	4	3	5	2	2	2	2	2	3	3	3	1	2	2	1	1	5	5	5	5	5	5	3	3	3	3	3	5	5	5	5	5	1	1	3	5	1	1	6	3	1
4	4	3	3	4	3	2	5	3	1	3	4	3	2	4	4	4	5	4	5	1	4	1	4	4	3	3	1	4	4	4	2	3	2	4	1	4	1	1	5	3	1
3	3	4	2	2	1	2	2	2	3	3	3	3	4	3	2	3	4	2	4	2	3	2	3	2	4	3	3	2	4	3	3	4	3	4	3	4	1	2	6	3	1
4	4	5	4	2	2	1	3	4	2	4	3	2	2	2	4	3	2	4	4	3	2	3	5	4	4	4	3	4	4	4	3	3	2	2	2	4	1	2	6	3	1
4	4	3	2	5	4	3	3	5	2	4	3	4	2	2	4	3	2	2	3	2	1	1	4	2	4	4	3	4	3	3	2	2	2	3	2	3	1	2	4	3	1
3	5	2	2	2	2	3	1	5	3	5	3	3	1	5	4	3	4	4	4	3	3	4	4	4	4	4	3	5	2	5	3	4	2	2	2	4	1	1	2	3	1
4	3	2	4	1	2	3	1	3	4	4	5	1	5	5	5	5	5	2	2	2	2	2	2	4	2	1	1	5	1	5	1	1	1	1	1	1	1	2	4	3	1
2	3	4	2	1	1	2	1	4	2	4	4	4	4	5	2	4	5	4	4	4	4	4	5	4	4	4	1	4	4	4	3	2	1	1	1	1	1	2	6	3	1
5	3	3	4	2	3	3	3	5	2	2	3	2	4	5	3	3	4	4	1	3	1	1	4	1	2	4	1	5	5	5	5	3	3	4	3	4	1	2	6	3	1
2	4	4	4	1	1	1	1	1	3	3	3	1	3	1	4	5	1	1	1	4	1	1	1	1	1	1	1	4	4	5	5	1	1	1	1	1	3	1	6	3	1
3	2	2	4	4	1	1	2	4	2	4	4	2	2	5	4	4	3	4	2	2	2	1	5	5	5	5	5	4	4	4	4	4	1	1	2	3	1	1	1	3	1
3	4	4	3	2	3	4	3	4	4	3	5	2	2	3	4	3	3	3	2	4	4	3	3	2	4	4	2	3	4	4	2	2	2	3	3	3	1	2	6	3	1
4	4	4	4	2	2	3	2	4	4	4	4	4	4	4	4	4	4	4	4	2	2	2	4	4	4	4	2	4	2	4	2	3	1	1	1	3	1	1	6	3	1
4	4	3	2	1	2	3	1	4	4	4	3	2	1	5	4	5	2	4	4	2	1	2	4	4	5	4	1	4	2	4	5	2	2	1	1	4	1	2	4	3	2
4	2	2	3	4	2	2	3	3	2	4	4	2	2	5	4	3	4	3	4	3	2	2	3	3	4	4	2	4	4	3	3	3	4	3	2	3	1	1	4	3	1
3	3	3	3	3	3	3	3	3	3	3	3	3	3	3	4	3	4	3	4	3	2	3	3	3	3	3	3	2	3	2	3	2	3	4	3	2	1	1	3	3	1
3	4	3	4	3	2	2	4	4	5	3	4	2	2	3	4	4	3	3	4	5	4	4	3	2	2	3	4	4	4	3	3	4	3	2	4	5	1	2	2	3	3
3	2	4	4	1	1	1	1	4	3	3	3	4	4	4	3	4	4	2	2	2	1	1	4	4	4	3	3	4	2	3	1	2	2	1	1	1	1	1	4	3	1
1	3	1	1	1	1	1	1	4	3	5	4	3	3	3	3	3	5	3	3	3	3	1	3	2	3	2	1	4	3	3	3	3	1	1	1	1	1	2	6	3	1
4	4	4	4	3	3	3	3	5	2	2	2	1	2	1	3	3	1	5	5	5	5	5	5	5	5	5	5	3	3	3	3	3	4	4	4	4	2	2	5	3	4
5	5	4	1	5	2	2	1	4	3	2	5	1	4	5	5	5	5	1	1	1	1	1	4	4	5	3	4	5	5	5	5	5	4	5	5	5	2	1	3	3	3
4	4	4	4	4	3	3	2	5	3	3	3	3	3	3	4	4	4	5	5	5	5	5	5	5	5	5	5	4	4	4	4	4	2	3	2	2	2	1	4	3	3
3	4	4	2	2	2	4	5	5	5	2	2	2	2	4	2	3	2	2	2	2	1	1	5	5	4	5	3	4	4	5	4	3	2	3	3	3	1	2	5	1	1
3	5	3	3	2	2	2	2	4	2	5	4	5	3	5	2	2	2	1	1	1	1	1	4	3	2	3	1	3	4	4	3	3	1	1	1	3	2	1	5	3	3
4	5	3	3	4	2	2	2	4	3	2	4	3	4	3	4	4	4	3	4	4	3	3	4	3	3	3	3	4	4	4	3	4	3	3	3	4	3	1	5	3	3
5	5	5	5	3	3	3	3	3	3	3	3	4	4	4	3	3	3	4	3	3	3	3	3	3	3	3	3	4	4	4	4	4	3	3	3	3	2	1	6	4	3
5	5	5	5	3	2	3	1	4	2	4	3	5	3	5	2	4	3	4	4	3	2	2	4	2	3	3	3	4	5	5	4	5	2	3	2	3	2	1	4	3	3
3	5	5	3	2	2	2	2	2	3	3	3	2	2	5	4	4	3	4	2	2	2	2	3	2	2	2	2	2	4	4	4	4	1	1	1	1	2	1	3	3	3
5	5	5	5	5	5	5	5	5	3	5	5	3	3	5	3	3	3	5	5	5	5	5	5	5	5	5	5	5	5	5	5	5	5	5	5	5	2	1	4	3	3
5	5	5	5	3	3	3	2	4	3	3	3	2	3	4	4	3	3	4	3	3	3	3	2	2	2	3	3	3	3	3	3	3	2	2	2	2	2	1	5	4	3
5	5	4	5	4	2	1	2	4	3	3	3	3	3	3	5	3	4	4	1	3	1	1	3	2	3	3	2	4	4	4	4	4	2	3	2	3	2	1	4	4	3
2	4	4	2	1	1	1	1	1	3	3	3	3	3	4	3	3	2	2	2	2	2	2	2	2	3	3	3	5	5	5	5	4	1	1	2	3	3	1	5	4	3
5	5	5	5	5	2	5	3	5	1	1	1	2	4	5	3	5	5	1	1	5	1	1	5	5	5	3	3	5	5	5	5	5	2	1	4	2	2	1	4	3	3
5	5	5	5	4	4	4	5	5	4	4	5	3	5	4	5	5	3	3	1	3	1	3	4	4	5	5	5	5	5	5	5	5	5	5	5	5	3	2	4	3	3
2	4	4	3	4	2	2	3	4	3	4	4	3	4	4	4	4	4	3	2	2	2	2	4	4	4	4	3	4	4	4	2	3	2	3	2	3	2	1	4	3	3
4	5	5	4	4	3	2	2	4	2	4	3	4	2	4	2	2	2	4	5	2	4	2	4	4	4	5	4	5	4	4	4	4	4	4	4	4	3	1	5	4	3
5	5	5	5	4	5	5	4	5	4	3	3	4	3	4	4	4	4	5	4	5	4	4	5	5	4	4	4	5	5	4	4	4	5	5	5	5	2	2	5	3	3
3	5	5	5	3	3	1	1	5	3	3	3	5	5	5	5	5	5	3	3	3	3	3	1	1	3	2	5	5	5	5	5	5	1	1	3	3	3	1	4	3	3
4	4	4	4	2	1	1	1	1	2	3	2	2	3	1	5	5	2	5	5	4	4	4	3	4	4	3	4	4	4	2	4	4	2	2	2	2	2	1	5	3	6
4	5	5	4	4	3	3	2	4	3	3	3	3	3	4	3	3	3	4	3	4	3	2	3	3	3	3	3	4	4	4	3	4	3	4	3	3	2	1	3	3	3
3	5	4	4	4	3	2	3	4	2	4	3	4	4	5	3	3	3	3	2	2	2	2	3	2	2	2	2	4	4	4	4	4	3	3	4	4	2	1	4	3	3
4	4	4	4	4	3	3	2	4	4	3	4	3	3	4	4	4	3	4	4	4	3	3	4	4	3	2	3	4	3	4	3	4	2	4	2	4	1	1	3	3	1
2	4	5	3	1	1	1	1	5	3	3	3	4	2	4	4	4	3	5	2	1	1	1	4	2	5	2	3	5	2	4	4	3	1	1	1	4	1	2	4	3	1
3	5	5	3	2	3	2	2	4	2	3	3	5	3	5	3	5	5	5	3	3	3	2	4	3	4	4	3	4	3	4	4	4	3	4	3	4	1	1	2	3	1
1	4	3	3	1	1	1	1	5	1	1	1	5	1	5	4	3	2	4	3	4	1	1	3	1	5	5	1	5	5	2	1	5	1	1	1	2	1	1	4	3	1
1	4	5	1	1	1	1	1	1	1	1	1	1	1	1	1	3	3	1	1	1	1	1	1	1	1	1	1	2	5	5	5	3	1	1	1	1	1	1	1	3	1
1	1	1	1	1	1	1	1	1	2	5	5	4	2	5	1	1	1	3	4	4	2	1	4	2	4	2	1	4	4	4	4	1	1	1	1	3	1	1	4	3	1
4	5	4	4	4	4	2	3	5	2	1	3	5	5	5	5	5	5	5	5	5	5	3	4	5	3	1	1	5	4	5	1	3	2	1	3	4	1	1	3	3	1
3	4	3	4	4	3	1	1	2	3	3	4	1	4	3	3	4	5	4	1	2	1	2	3	3	3	1	1	5	3	5	3	3	3	2	3	3	1	1	2	3	1
5	5	5	5	1	1	1	1	1	5	5	5	3	1	5	1	5	1	1	1	1	1	1	1	1	5	4	1	5	5	5	3	3	1	1	1	5	1	1	5	3	1
5	3	4	4	4	3	3	3	4	2	2	3	2	2	3	4	4	4	4	3	4	2	2	4	2	3	2	2	4	4	4	4	4	3	4	4	4	1	1	5	3	1
1	5	4	5	2	2	2	1	4	2	5	3	4	3	5	4	4	5	4	4	4	5	5	4	2	4	2	3	3	3	3	2	3	1	1	4	4	1	1	2	3	1
5	5	5	1	5	5	5	5	5	1	3	1	4	1	2	5	5	5	1	1	1	1	1	5	5	5	5	5	5	5	5	5	5	1	5	3	4	1	2	3	3	1
3	5	4	3	3	2	5	3	4	1	2	3	3	4	4	3	3	4	4	5	4	4	3	3	4	4	3	3	4	4	4	2	4	2	2	2	4	1	1	5	3	1
3	5	5	5	3	1	1	1	4	1	1	2	1	4	2	2	3	2	3	3	3	1	1	4	3	2	2	2	3	3	5	5	5	1	1	1	4	1	1	4	3	1
1	5	4	1	1	1	1	2	4	2	5	4	4	4	5	3	3	5	4	2	2	2	1	1	1	4	4	3	3	4	5	3	2	1	1	1	1	1	1	3	3	1
2	3	3	2	3	1	1	1	4	3	4	4	4	4	5	3	5	4	3	1	1	1	1	1	1	2	1	2	4	5	5	5	3	1	1	1	2	1	1	3	3	1
4	4	4	4	5	3	3	3	5	2	2	4	4	4	5	2	5	5	5	4	5	1	1	5	1	4	4	2	5	5	5	5	3	3	3	3	3	1	1	6	3	1
4	4	4	4	4	3	3	2	5	3	4	3	2	1	4	3	3	3	4	4	4	2	2	3	3	4	4	3	4	4	5	4	4	2	2	3	3	1	1	6	3	1
1	4	2	3	1	1	1	1	1	1	1	2	1	1	1	4	4	4	3	1	1	1	1	3	3	2	2	5	3	3	4	4	2	1	1	1	1	1	1	6	3	1
3	4	3	3	4	1	1	1	4	3	3	3	3	3	3	3	3	3	1	1	1	1	1	3	2	3	3	2	5	5	5	5	2	2	2	2	3	1	2	6	3	1
4	4	2	3	2	2	2	1	4	4	5	4	5	2	5	3	3	4	2	4	4	2	2	4	3	2	5	2	4	3	4	2	3	2	2	2	3	1	1	6	3	1
3	4	3	3	2	2	2	2	3	3	3	3	4	4	5	4	4	4	4	2	2	4	4	3	3	3	3	2	3	3	3	3	2	1	1	1	1	1	1	4	3	1
3	4	3	3	1	1	1	1	1	1	1	1	1	1	1	4	4	4	3	1	1	1	1	3	3	2	2	2	3	3	4	4	5	1	1	1	1	1	1	6	3	1
2	1	1	1	1	1	5	3	3	2	2	2	2	1	1	2	2	2	1	3	2	2	3	2	1	1	1	1	3	3	4	3	3	2	3	3	1	1	2	5	3	1
3	3	4	1	2	1	3	4	5	5	5	5	1	1	5	4	4	3	5	5	5	1	1	5	5	5	5	1	4	2	4	5	1	1	1	1	3	1	2	5	3	1
3	3	2	2	2	1	2	1	1	5	5	5	3	5	2	4	4	5	1	4	2	1	1	4	1	2	2	1	4	4	4	4	3	1	1	1	3	1	2	2	3	1
2	1	1	4	1	1	1	1	5	5	5	5	1	5	5	5	5	5	1	1	3	5	1	3	3	2	1	1	1	1	1	5	1	1	1	1	1	2	2	6	3	1
1	3	1	3	1	1	4	5	5	5	5	5	1	3	1	3	3	4	4	3	3	1	1	2	2	4	4	2	5	5	5	5	3	1	1	3	3	1	2	4	3	2
4	4	3	3	2	2	2	2	2	3	3	3	3	2	5	3	3	4	3	3	2	2	2	3	2	2	2	2	4	4	4	4	3	2	2	2	3	1	2	4	1	1
4	4	4	4	3	4	4	4	4	3	4	4	4	4	4	4	4	4	4	4	4	4	4	3	4	4	4	4	4	4	4	4	4	4	3	4	4	2	2	2	3	1
4	2	2	4	4	1	2	3	5	4	4	4	3	4	4	3	3	3	4	4	4	3	3	4	3	4	4	3	4	4	4	3	3	1	1	1	1	1	2	6	3	1
3	3	3	3	3	3	3	3	3	3	3	3	3	3	3	3	3	3	3	3	3	3	3	3	3	3	3	3	3	3	3	3	3	3	3	3	3	1	2	5	3	5
4	4	4	3	4	2	4	4	5	4	4	3	2	4	2	4	4	4	4	4	4	3	2	4	4	4	4	2	4	4	4	4	3	1	3	1	4	1	2	5	3	1
3	4	4	2	5	5	4	5	5	5	2	2	2	4	1	2	4	4	5	3	4	2	2	4	5	5	5	3	5	5	5	4	4	2	1	1	3	1	2	3	3	1
2	5	3	2	1	1	5	5	5	5	5	4	1	4	1	4	3	3	1	1	1	1	1	3	4	4	4	2	5	3	5	5	3	1	1	1	3	1	2	4	3	1
4	4	2	2	1	1	2	2	2	3	4	4	2	2	3	4	4	4	4	3	2	2	1	3	3	4	4	2	5	5	5	5	4	4	2	3	4	1	2	6	3	1
5	5	5	5	5	5	5	5	5	2	1	3	1	3	2	5	5	5	2	1	2	1	1	5	5	5	5	4	5	5	5	5	5	1	1	1	4	1	2	5	3	1
5	5	5	5	5	4	3	5	5	1	3	5	3	5	4	4	3	5	5	3	3	3	5	3	3	5	5	5	5	5	5	5	5	5	5	4	5	2	2	5	3	1
1	2	3	4	2	1	4	4	4	3	4	5	1	4	4	3	4	4	4	4	4	4	3	4	4	4	4	1	4	2	4	2	1	1	2	2	3	1	2	6	3	1
4	5	5	4	3	2	4	2	5	2	5	4	5	4	5	2	4	3	4	3	4	1	1	2	1	4	4	4	4	5	5	4	4	2	2	2	4	1	1	2	3	1
4	4	3	4	5	2	2	1	5	3	3	3	4	3	5	3	3	3	4	3	4	2	3	4	4	4	4	4	5	5	5	5	5	2	3	2	3	1	1	6	3	1
4	4	4	4	2	3	4	3	4	5	5	5	2	2	3	2	2	4	4	4	3	3	3	4	4	4	4	3	4	4	4	3	4	2	2	3	3	1	1	5	1	1
4	4	2	3	2	3	3	3	4	2	3	3	2	2	4	4	3	4	4	4	4	2	2	4	4	4	4	2	4	4	4	4	3	2	4	3	3	1	2	6	3	1
4	5	4	4	3	2	2	2	4	4	4	4	2	4	4	3	3	2	4	4	4	2	2	4	4	4	3	4	4	4	4	2	4	3	2	3	4	1	1	4	3	1
4	4	3	4	4	4	5	3	4	2	4	5	5	5	5	5	5	5	2	2	4	2	2	5	5	5	5	1	4	2	4	4	1	1	1	1	1	1	2	6	3	1
5	5	5	5	4	2	2	2	5	3	3	3	5	1	5	3	3	3	3	3	3	2	2	4	3	4	4	2	4	4	4	2	2	2	2	2	2	1	2	5	3	1
2	5	5	3	1	1	4	3	5	2	4	3	4	3	5	3	3	3	5	4	1	1	4	5	3	5	5	1	5	5	5	5	2	1	1	1	3	1	2	5	3	1
1	5	3	2	1	1	1	1	1	5	5	5	5	5	5	5	5	1	1	5	1	1	1	1	5	1	2	1	5	5	5	5	1	1	1	1	1	2	2	6	3	2
1	4	3	1	1	1	5	4	3	5	2	1	1	1	1	1	1	2	4	2	1	1	1	5	5	5	5	1	1	1	5	3	1	1	1	1	3	1	1	6	3	1
5	5	5	5	2	3	4	3	3	3	2	2	2	1	2	4	4	4	4	2	4	1	1	4	5	4	5	3	5	4	5	5	5	4	4	4	5	1	2	6	3	1
3	2	3	2	4	5	3	5	2	2	4	3	2	3	5	3	3	3	4	4	2	2	2	4	3	4	4	2	5	5	5	4	3	1	1	1	3	1	2	6	3	1
3	4	3	3	4	2	2	2	4	3	4	4	2	3	5	3	3	4	2	1	1	1	1	4	2	3	3	1	4	3	3	4	2	2	2	2	3	1	2	4	3	1
2	4	3	4	2	3	3	3	4	1	1	3	2	1	3	3	3	4	4	4	3	2	1	4	4	4	1	1	5	5	4	3	2	1	3	2	4	2	2	3	3	1
5	4	4	1	1	3	4	3	5	3	2	2	1	1	2	3	4	5	5	5	4	5	5	5	5	5	5	5	4	3	5	5	1	1	4	4	4	1	2	6	1	1
4	4	2	4	5	3	3	3	4	4	3	5	5	4	5	5	5	3	3	4	5	4	4	4	4	3	2	3	4	3	3	3	3	1	1	3	3	1	2	1	3	1
4	4	3	4	3	2	4	4	4	3	2	2	1	2	1	3	4	3	2	1	2	1	1	4	3	4	4	3	4	4	4	5	3	2	3	3	4	1	2	3	3	1
1	3	2	3	1	1	4	1	4	3	4	2	1	2	2	3	2	4	3	3	2	1	2	4	4	3	2	3	4	4	5	4	3	3	2	2	2	1	1	3	3	1
4	4	4	3	2	3	4	3	4	1	1	2	4	3	1	3	4	4	4	4	4	4	3	3	3	4	4	4	3	4	4	4	4	5	4	4	4	2	2	5	4	3
2	4	4	2	2	2	2	2	2	2	2	2	2	2	2	4	4	4	4	4	4	4	4	4	4	4	3	2	4	4	3	4	4	2	3	1	3	1	1	3	4	1
4	4	4	4	3	3	3	3	3	2	3	3	2	2	2	3	3	3	4	3	3	3	4	4	3	4	4	3	4	4	4	4	4	2	2	3	4	2	1	5	4	2
4	5	5	5	4	3	3	3	4	2	2	3	2	2	3	4	4	4	4	3	3	2	1	4	3	4	3	4	4	3	4	4	4	3	3	3	4	1	1	4	4	1
4	5	5	2	4	2	1	1	5	3	4	4	1	1	4	4	4	5	5	2	4	1	1	4	2	2	2	2	5	5	5	5	5	1	2	2	5	1	1	5	4	1
5	5	5	5	3	4	3	4	5	2	2	2	2	2	4	3	3	4	4	4	1	1	1	5	3	5	4	4	5	5	3	3	5	5	5	5	5	1	1	6	4	2
4	4	5	5	5	2	2	2	3	5	4	4	4	2	4	2	3	3	5	5	3	4	2	4	2	4	5	3	4	3	4	4	4	2	3	1	3	1	2	6	3	2
3	3	2	4	5	3	4	3	4	4	4	3	1	1	1	4	4	3	4	4	4	1	1	4	4	4	3	3	4	4	4	4	4	3	3	4	4	1	2	2	3	1
4	4	4	3	3	3	3	3	4	4	4	4	4	4	4	3	3	3	4	4	4	3	3	4	4	4	4	3	4	4	4	3	4	4	4	3	4	1	2	6	3	1
2	5	2	4	3	3	3	3	2	2	2	2	3	3	3	3	3	3	4	4	4	1	3	4	2	4	4	2	3	4	4	5	3	2	2	3	4	1	2	6	3	1
2	3	3	1	1	1	1	1	1	5	5	4	2	4	4	3	3	3	4	4	3	2	2	4	3	4	3	1	1	2	1	2	1	1	1	1	2	1	2	6	3	1
3	4	4	2	2	2	2	2	3	5	5	5	4	4	4	5	5	5	4	4	3	3	1	3	2	3	2	2	3	2	2	3	2	1	1	1	2	1	2	4	3	1
5	5	5	5	1	1	4	4	3	3	3	3	1	2	3	3	2	4	3	3	3	2	1	4	4	3	3	2	5	3	5	5	3	2	2	4	5	1	2	3	3	1
2	2	2	2	3	3	3	3	3	2	2	2	4	4	4	3	3	3	3	4	3	4	3	3	3	3	3	3	3	3	2	3	2	4	2	3	3	1	2	6	3	1
4	5	4	3	1	2	3	5	5	3	5	4	1	4	5	5	5	4	2	3	3	1	1	4	3	5	4	5	5	5	5	4	5	3	4	4	5	1	2	4	3	1
3	2	1	2	1	2	2	1	5	5	5	5	1	1	1	5	5	5	3	5	5	5	1	3	5	5	5	2	4	1	5	5	1	1	3	1	2	1	2	2	3	1
3	4	3	3	3	3	3	3	3	3	3	3	3	3	3	3	3	3	3	3	3	3	3	3	3	3	3	3	3	3	3	3	3	3	3	3	3	1	2	4	3	1
4	5	3	2	3	2	4	2	2	3	4	4	2	4	3	3	3	3	4	2	4	2	3	4	4	2	3	2	2	3	3	3	3	2	2	2	3	1	2	6	3	1
4	4	3	3	2	2	4	3	5	5	5	5	1	4	5	4	4	4	5	3	4	1	1	5	5	4	4	1	5	3	5	5	3	1	4	3	3	1	2	6	3	1
4	5	5	3	2	1	2	1	4	3	3	3	2	4	5	3	3	3	5	4	5	3	5	5	4	4	4	3	5	4	5	3	5	3	4	4	4	1	1	5	3	1
3	3	3	3	3	3	3	3	3	3	3	3	3	3	3	3	3	3	2	3	3	4	2	3	1	3	2	3	3	3	3	3	3	3	3	3	3	1	2	3	3	1
4	4	4	3	2	2	3	3	4	5	5	3	4	3	4	2	3	3	4	4	3	2	2	4	3	4	4	3	5	5	5	3	2	3	2	3	4	1	1	6	3	1
3	4	2	4	3	2	3	3	3	2	2	3	3	2	2	4	4	3	3	4	4	4	3	4	4	5	2	4	2	4	4	3	3	4	3	3	4	1	2	2	3	1
4	4	4	3	3	3	3	3	3	4	3	3	3	3	4	3	3	3	4	4	4	4	3	4	4	4	3	4	4	4	4	3	4	4	3	3	4	1	1	5	3	1
2	4	2	2	1	1	1	1	1	2	3	1	2	1	4	3	3	2	4	4	4	2	3	5	4	4	4	2	3	4	4	2	3	1	2	2	2	1	2	6	3	1
5	5	5	3	3	3	1	1	2	3	3	3	5	5	5	4	3	4	5	3	2	1	1	2	1	1	3	1	3	3	3	3	3	3	3	3	3	1	2	2	3	1
4	5	4	4	1	1	4	4	5	5	5	5	1	5	4	2	2	2	4	4	5	2	2	3	4	4	4	5	5	5	5	5	5	4	2	3	5	1	2	6	3	1
5	5	5	3	2	3	3	5	4	3	5	3	1	2	5	1	3	5	5	5	5	1	5	4	4	5	3	2	5	2	4	5	4	5	4	3	5	1	2	6	3	1
3	4	4	3	2	2	4	4	4	5	5	4	2	2	2	2	3	3	3	4	4	4	4	3	3	3	4	2	3	4	4	4	3	1	1	1	3	1	2	4	3	1
2	5	5	4	3	3	3	3	3	3	3	3	1	2	2	2	5	2	4	3	3	3	3	4	4	4	3	3	5	3	4	4	2	3	3	3	3	1	2	6	4	1
2	5	5	3	2	2	2	2	2	3	3	3	1	3	4	4	4	3	2	2	2	2	2	2	2	3	3	1	3	2	4	3	3	1	1	1	3	1	2	6	3	1
2	5	5	3	1	2	2	1	5	2	5	2	2	2	5	2	2	2	5	1	1	1	1	5	5	5	4	1	5	5	5	5	2	1	1	1	1	1	1	4	3	1
2	3	3	1	2	2	2	2	1	5	4	3	3	3	3	2	4	3	4	4	5	4	3	3	5	5	5	2	5	3	4	4	3	3	4	2	3	1	2	6	3	2
2	3	3	2	1	1	1	1	4	1	4	2	2	2	5	2	4	4	2	2	4	5	3	4	4	4	3	2	3	2	3	1	2	2	2	1	2	1	2	5	1	1
3	3	2	2	1	1	1	3	5	2	2	2	3	2	5	2	3	3	5	3	3	3	3	4	4	5	5	3	5	5	5	5	3	1	3	1	4	1	2	2	3	1
2	3	2	1	1	1	1	1	1	5	5	5	3	5	5	5	5	5	3	4	2	5	3	4	2	4	4	1	1	1	1	2	3	1	2	1	3	1	1	2	3	1
3	4	4	3	2	1	1	1	2	3	3	3	3	3	4	3	3	3	3	3	4	3	2	4	4	3	2	3	3	4	3	4	3	3	1	1	4	1	1	4	2	1
3	4	4	4	3	2	2	2	2	3	3	3	1	1	1	3	3	3	4	4	3	4	3	3	4	4	4	4	5	5	4	4	4	1	1	1	4	1	2	6	3	1
4	4	4	5	1	1	2	2	5	5	5	5	3	1	5	1	4	5	5	4	3	3	1	5	1	5	5	4	5	5	5	5	5	1	1	1	1	1	2	3	3	1
1	4	3	1	1	1	1	1	1	3	3	3	2	2	2	2	3	4	1	1	1	1	1	4	1	3	2	1	3	2	2	3	1	1	1	1	3	2	2	5	3	1
4	5	5	4	5	3	4	3	4	2	2	4	1	1	3	2	3	4	5	5	3	1	1	4	4	1	1	1	5	5	5	5	4	1	1	5	5	1	1	3	3	1
4	5	4	4	3	3	3	3	2	3	2	3	1	3	3	3	3	3	4	4	4	4	4	4	4	4	4	4	5	3	3	3	3	1	1	1	1	1	2	5	3	1
5	5	3	4	4	2	2	2	2	3	1	1	1	1	3	4	4	3	4	4	4	3	4	4	4	4	4	4	4	3	3	4	1	3	2	2	4	1	2	5	3	1
4	4	4	2	2	2	1	1	1	3	3	3	2	4	4	3	3	4	2	2	2	2	2	2	2	2	2	2	4	4	4	4	3	2	2	2	2	1	1	5	3	1
2	2	2	2	1	1	1	1	4	3	3	2	1	2	2	4	4	3	5	1	1	1	1	2	2	3	2	2	3	4	3	4	4	1	1	1	4	1	2	4	3	1
4	4	3	4	4	4	5	5	5	3	2	3	1	2	2	2	4	4	5	5	5	3	2	4	4	4	5	4	4	4	4	4	4	4	4	4	4	1	1	4	3	1
5	5	5	3	2	2	4	3	4	4	4	4	2	4	3	4	3	4	4	4	2	2	2	4	1	2	4	4	4	3	4	3	5	2	3	4	4	1	2	4	1	1
4	2	3	4	3	2	3	3	5	5	2	4	2	2	5	2	5	3	3	2	2	1	1	4	4	4	3	2	5	4	5	5	2	2	4	3	3	1	2	6	3	1
3	4	4	3	3	2	2	2	4	4	4	4	4	4	4	4	4	4	4	4	4	2	2	4	4	4	4	4	4	4	4	4	4	2	3	2	4	1	1	5	3	1
4	4	4	4	3	2	2	2	4	4	4	4	4	4	4	4	4	4	4	4	4	2	2	4	3	4	4	2	5	5	5	2	4	2	2	4	4	1	1	2	3	1
3	4	4	3	2	1	2	2	2	5	3	2	2	2	4	4	5	2	4	2	2	2	2	3	3	3	2	1	5	4	4	3	5	2	1	1	4	1	2	5	3	1
4	3	3	3	5	2	1	1	5	3	4	4	2	4	5	4	4	3	2	2	2	2	2	4	2	3	4	4	5	5	5	5	5	3	3	3	3	1	1	5	3	1
3	4	4	4	4	2	2	3	4	4	2	2	1	2	3	2	3	3	4	2	3	2	2	2	2	3	3	2	4	4	4	4	2	2	2	2	4	1	1	5	3	1
3	4	4	4	2	1	3	4	4	1	4	3	5	4	4	4	4	5	4	3	1	2	2	4	3	5	3	3	5	4	4	2	3	1	4	3	3	1	1	4	3	1
4	5	5	5	5	4	4	4	4	3	3	3	5	1	4	4	4	4	5	5	5	5	5	5	5	5	5	5	5	5	5	2	4	3	3	3	4	1	1	6	3	1
4	4	4	3	2	2	2	3	4	3	2	3	2	2	4	4	3	4	4	4	1	1	1	4	5	5	4	4	4	4	4	4	3	1	1	1	1	1	1	6	3	1
5	5	5	5	5	5	5	5	5	2	2	1	1	1	1	5	4	3	5	5	5	5	5	5	5	5	5	5	4	4	4	4	4	5	5	5	5	1	1	1	3	1
1	3	3	3	1	1	1	1	1	1	5	5	5	3	5	5	5	5	4	4	4	4	4	4	2	2	2	1	5	1	5	5	1	1	1	1	3	1	1	2	3	1
5	5	5	5	1	1	2	1	5	5	2	3	2	4	5	5	3	5	4	3	2	1	2	2	2	3	3	1	4	4	5	2	5	1	1	1	5	1	2	6	3	1
1	3	3	4	3	1	1	1	4	3	5	3	5	3	5	5	3	3	5	3	5	1	3	3	3	2	2	3	3	2	5	3	1	1	4	3	3	1	1	4	3	1
4	5	4	4	3	2	2	2	4	5	5	4	5	5	5	3	4	4	4	4	3	2	2	3	3	4	3	2	4	3	4	3	4	2	2	2	3	1	1	1	3	1
3	4	4	3	2	1	1	1	2	3	3	3	4	5	5	3	3	5	4	3	5	2	2	5	5	4	3	3	4	4	4	2	3	2	1	1	2	1	1	6	3	1
